# Supplementary material for: Changes in Aniseikonia in Patients with Idiopathic Epiretinal Membrane Treated with Pars Plana Vitrectomy: A Meta-Analysis
Source: J Clin Med. 2026 May 28;15(11):4170. doi: 10.3390/jcm15114170 (PMC13257911; doi:10.3390/jcm15114170)
Supplement: Supplementary file 1 [file jcm-15-04170-s001.zip]

Archive with 1 entries (1 files):
- jcm-4304928-supplementary.pdf
